# Supplementary material for: On the Mechanical Performance of an L-PBF 316l Part Using the Performance-Line Instrumented Indentation Test (PL-IIT)
Source: Materials (Basel). 2025 Mar 25;18(7):1462. doi: 10.3390/ma18071462 (PMC11989837; doi:10.3390/ma18071462)
Supplement: Supplementary file 1 [file materials-18-01462-s001.zip]

Archive with 1 entries (1 files):
- materials-3488513-supplementary.pdf
